# Supplementary material for: Diffusible signal factor primes plant immunity against Xanthomonas campestris pv. campestris (Xcc) via JA signaling in Arabidopsis and Brassica oleracea
Source: Front Cell Infect Microbiol. 2023 Jun 19;13:1203582. doi: 10.3389/fcimb.2023.1203582 (PMC10315614; doi:10.3389/fcimb.2023.1203582)
Supplement: Supplementary Table 3 — DSF_vs_CK.DEG_GO_enriched_result (padjust 0.05). [file Table_3.xlsx]

## Sheet: Sheet1
Supplementary table 3. DSF_vs_CK.DEG_GO_enriched_result (padjust 0.05)
GO_ID	Term	Category	Test	Ref	TestAll	RefAll	geneID	Pvalue	FDR	richFactor
GO:0006950	response to stress	BP	94	3973	220	26322	AT4G17490,AT5G12030,AT1G35140,AT3G48520,AT2G29350,AT3G28740,AT1G74930,AT3G09830,AT3G59750,AT1G70130,AT1G73805,AT2G35930,AT2G43120,AT5G45110,AT5G47220,AT1G28380,AT3G25250,AT4G23810,AT3G23240,AT2G34600,AT1G74950,AT1G17380,AT3G55840,AT1G30135,AT2G46400,AT1G19180,AT1G73080,AT5G13320,AT5G22630,AT2G38470,AT3G22275,AT4G17500,AT1G14960,AT2G27080,AT5G47910,AT3G50930,AT1G29690,AT5G13220,AT1G17750,AT2G44840…	4.7639e-23	6.43082e-20	0.0236597
GO:0042221	response to chemical	BP	87	3461	220	26322	AT4G17490,AT5G12030,AT4G31800,AT3G50930,AT3G44860,AT2G04050,AT5G52050,AT1G61890,AT2G29420,AT2G15490,AT1G17180,AT5G39050,AT1G17170,AT5G45340,AT3G19580,AT1G12610,AT2G35930,AT2G38470,AT2G18050,AT4G17615,AT3G51450,AT4G34770,AT4G04490,AT1G48000,AT1G61340,AT1G09950,AT5G52900,AT1G70800,AT2G46400,AT4G23810,AT1G28480,AT1G21910,AT2G34600,AT1G74950,AT1G17380,AT1G19180,AT5G56980,AT1G73080,AT1G20510,AT5G13220…	8.51678e-23	6.43082e-20	0.0251372
GO:0050896	response to stimulus	BP	126	6880	220	26322	AT4G17490,AT5G12030,AT1G35140,AT3G48520,AT2G29350,AT3G28740,AT1G74930,AT3G09830,AT3G59750,AT1G70130,AT1G73805,AT4G31800,AT3G50930,AT3G44860,AT4G35985,AT2G35930,AT2G43120,AT5G45110,AT5G47220,AT1G28380,AT3G25250,AT4G23810,AT3G23240,AT2G34600,AT1G74950,AT1G17380,AT3G55840,AT1G30135,AT2G46400,AT1G19180,AT1G73080,AT5G13320,AT5G22630,AT2G38470,AT3G22275,AT4G17500,AT1G14960,AT2G27080,AT5G47910,AT1G29690…	1.21413e-22	6.43082e-20	0.018314
GO:0070887	cellular response to chemical stimulus	BP	57	1764	220	26322	AT5G52900,AT3G19580,AT1G70800,AT1G09950,AT4G17615,AT2G46400,AT1G28480,AT5G13320,AT3G50930,AT5G47220,AT3G23240,AT1G19180,AT3G22275,AT4G17490,AT5G52020,AT1G33760,AT4G34410,AT1G74930,AT1G21910,AT4G17500,AT1G19210,AT1G77640,AT1G28370,AT5G21960,AT2G44840,AT1G16370,AT1G79410,AT1G05680,AT2G33580,AT4G30280,AT1G50740,AT2G25735,AT5G58120,AT3G25250,AT1G61340,AT5G45340,AT5G42380,AT4G01360,AT4G24110,AT5G62520…	3.10835e-19	1.23479e-16	0.0323129
GO:0042493	response to drug	BP	35	681	220	26322	AT2G04050,AT5G52050,AT1G61890,AT4G31800,AT1G48000,AT2G29420,AT4G23810,AT3G51450,AT1G61340,AT1G28480,AT2G46400,AT3G44860,AT1G21910,AT5G13320,AT3G50930,AT2G06050,AT3G02840,AT5G42380,AT1G72520,AT4G12720,AT4G17490,AT5G47220,AT2G34600,AT3G19580,AT4G34410,AT2G35930,AT5G49520,AT2G38470,AT4G17500,AT3G46090,AT2G44840,AT2G17040,AT5G12030,AT1G05680,AT2G33580	7.18089e-18	2.28209e-15	0.051395
GO:0051716	cellular response to stimulus	BP	79	3514	220	26322	AT3G09830,AT5G58120,AT3G04220,AT5G22690,AT5G41740,AT2G32140,AT5G41550,AT5G41750,AT4G12720,AT4G34390,AT1G76040,AT3G08720,AT3G59750,AT1G70130,AT3G59350,AT1G19025,AT1G21240,AT1G16130,AT3G17690,AT5G42380,AT4G17615,AT5G47910,AT1G28380,AT5G13320,AT3G50930,AT1G29690,AT1G73805,AT5G52900,AT3G19580,AT1G70800,AT1G09950,AT2G46400,AT1G28480,AT5G47220,AT3G23240,AT1G19180,AT3G22275,AT4G17490,AT5G52020,AT1G33760…	1.689e-17	4.47302e-15	0.0224815
GO:1901700	response to oxygen-containing compound	BP	55	1810	220	26322	AT4G17490,AT5G12030,AT5G45340,AT3G19580,AT1G12610,AT2G35930,AT2G38470,AT2G18050,AT4G17615,AT4G04490,AT1G48000,AT1G61340,AT5G52050,AT1G09950,AT5G52900,AT1G70800,AT2G46400,AT4G31800,AT2G29420,AT4G23810,AT3G51450,AT1G28480,AT3G44860,AT1G21910,AT2G34600,AT1G74950,AT1G17380,AT1G19180,AT5G56980,AT1G73080,AT1G20510,AT5G13220,AT1G17750,AT5G13320,AT3G50930,AT5G47220,AT3G23240,AT3G22275,AT2G06050,AT3G02840…	2.35317e-17	5.34169e-15	0.0303867
GO:0009611	response to wounding	BP	21	205	220	26322	AT3G48520,AT3G25250,AT2G34600,AT3G51450,AT1G61340,AT1G74950,AT1G17380,AT1G30135,AT2G27690,AT3G44860,AT1G19180,AT5G56980,AT1G73080,AT1G74930,AT3G22275,AT1G72520,AT1G20510,AT5G47910,AT1G76650,AT5G13220,AT1G17750	5.46045e-17	1.08458e-14	0.102439
GO:0036294	cellular response to decreased oxygen levels	BP	22	241	220	26322	AT4G30280,AT1G50740,AT2G25735,AT5G58120,AT3G25250,AT1G61340,AT5G45340,AT2G46400,AT5G42380,AT5G13320,AT4G01360,AT4G24110,AT5G62520,AT3G08720,AT1G35140,AT5G47910,AT1G76650,AT1G76640,AT3G46090,AT5G12030,AT4G12720,AT1G73010	1.13184e-16	1.635e-14	0.0912863
GO:0071453	cellular response to oxygen levels	BP	22	241	220	26322	AT4G30280,AT1G50740,AT2G25735,AT5G58120,AT3G25250,AT1G61340,AT5G45340,AT2G46400,AT5G42380,AT5G13320,AT4G01360,AT4G24110,AT5G62520,AT3G08720,AT1G35140,AT5G47910,AT1G76650,AT1G76640,AT3G46090,AT5G12030,AT4G12720,AT1G73010	1.13184e-16	1.635e-14	0.0912863
GO:0071456	cellular response to hypoxia	BP	22	239	220	26322	AT4G30280,AT1G50740,AT2G25735,AT5G58120,AT3G25250,AT1G61340,AT5G45340,AT2G46400,AT5G42380,AT5G13320,AT4G01360,AT4G24110,AT5G62520,AT3G08720,AT1G35140,AT5G47910,AT1G76650,AT1G76640,AT3G46090,AT5G12030,AT4G12720,AT1G73010	9.47906e-17	1.635e-14	0.0920502
GO:0001101	response to acid chemical	BP	46	1358	220	26322	AT5G45340,AT3G19580,AT1G12610,AT2G35930,AT2G38470,AT2G18050,AT4G17615,AT4G04490,AT1G48000,AT1G61340,AT5G52050,AT1G09950,AT5G52900,AT1G70800,AT4G31800,AT2G29420,AT4G23810,AT3G51450,AT1G28480,AT2G46400,AT3G44860,AT1G21910,AT2G34600,AT1G74950,AT1G17380,AT1G19180,AT5G56980,AT1G73080,AT1G20510,AT5G13220,AT1G17750,AT5G13320,AT3G50930,AT5G47220,AT3G23240,AT3G22275,AT2G06050,AT3G02840,AT5G42380,AT1G72520…	3.03033e-16	4.01266e-14	0.0338733
GO:0001666	response to hypoxia	BP	22	264	220	26322	AT4G30280,AT1G50740,AT2G25735,AT5G58120,AT3G25250,AT1G61340,AT5G45340,AT2G46400,AT5G42380,AT5G13320,AT4G01360,AT4G24110,AT5G62520,AT3G08720,AT1G35140,AT5G47910,AT1G76650,AT1G76640,AT3G46090,AT5G12030,AT4G12720,AT1G73010	7.77347e-16	9.50158e-14	0.0833333
GO:0036293	response to decreased oxygen levels	BP	22	268	220	26322	AT1G35140,AT4G30280,AT1G50740,AT2G25735,AT5G58120,AT3G25250,AT1G61340,AT5G45340,AT2G46400,AT5G42380,AT5G13320,AT4G01360,AT4G24110,AT5G62520,AT3G08720,AT5G47910,AT1G76650,AT1G76640,AT3G46090,AT5G12030,AT4G12720,AT1G73010	1.06579e-15	1.20967e-13	0.0820896
GO:0070482	response to oxygen levels	BP	22	269	220	26322	AT1G35140,AT4G30280,AT1G50740,AT2G25735,AT5G58120,AT3G25250,AT1G61340,AT5G45340,AT2G46400,AT5G42380,AT5G13320,AT4G01360,AT4G24110,AT5G62520,AT3G08720,AT5G47910,AT1G76650,AT1G76640,AT3G46090,AT5G12030,AT4G12720,AT1G73010	1.15231e-15	1.22068e-13	0.0817844
GO:0009753	response to jasmonic acid	BP	21	247	220	26322	AT5G47220,AT3G23240,AT1G28480,AT1G19180,AT3G22275,AT5G45110,AT4G23810,AT2G34600,AT1G74950,AT1G17380,AT1G30135,AT2G46400,AT5G13220,AT3G51450,AT1G61340,AT3G44860,AT5G56980,AT1G73080,AT1G21910,AT1G20510,AT1G17750	2.4259e-15	2.40922e-13	0.0850202
GO:0006952	defense response	BP	48	1606	220	26322	AT3G48520,AT2G29350,AT3G28740,AT1G74930,AT3G09830,AT3G59750,AT1G70130,AT1G73805,AT2G35930,AT2G43120,AT5G45110,AT4G31800,AT4G23810,AT2G46400,AT1G19180,AT5G56980,AT5G49520,AT5G13320,AT2G38470,AT2G27080,AT1G17750,AT4G12720,AT4G34390,AT3G04220,AT5G52020,AT4G19230,AT4G34410,AT5G47910,AT1G28380,AT3G50930,AT1G29690,AT5G47220,AT5G13220,AT2G34600,AT1G74950,AT1G17380,AT1G30135,AT3G22275,AT2G33580,AT1G73080…	7.47103e-15	6.98322e-13	0.0298879
GO:0010200	response to chitin	BP	16	139	220	26322	AT2G33580,AT4G17490,AT4G31800,AT5G47220,AT4G23810,AT2G34600,AT3G19580,AT4G34410,AT2G46400,AT2G35930,AT5G49520,AT2G38470,AT4G17500,AT3G46090,AT2G44840,AT2G17040	5.00452e-14	4.41788e-12	0.115108
GO:0043207	response to external biotic stimulus	BP	42	1334	220	26322	AT3G48520,AT2G29350,AT3G28740,AT1G74930,AT3G59750,AT1G70130,AT1G73805,AT4G31800,AT3G50930,AT3G44860,AT4G35985,AT2G43120,AT5G45110,AT4G23810,AT3G09830,AT2G46400,AT1G19180,AT5G56980,AT5G49520,AT5G13320,AT2G38470,AT2G27080,AT1G17750,AT4G12720,AT4G34390,AT3G04220,AT5G52020,AT4G19230,AT4G34410,AT5G47910,AT3G51450,AT4G34135,AT2G15490,AT1G61340,AT1G72520,AT1G20510,AT2G06050,AT4G17490,AT4G17500,AT5G47220…	8.79308e-14	6.9861e-12	0.0314843
GO:0051707	response to other organism	BP	42	1334	220	26322	AT3G48520,AT2G29350,AT3G28740,AT1G74930,AT3G59750,AT1G70130,AT1G73805,AT4G31800,AT3G50930,AT3G44860,AT4G35985,AT2G43120,AT5G45110,AT4G23810,AT3G09830,AT2G46400,AT1G19180,AT5G56980,AT5G49520,AT5G13320,AT2G38470,AT2G27080,AT1G17750,AT4G12720,AT4G34390,AT3G04220,AT5G52020,AT4G19230,AT4G34410,AT5G47910,AT3G51450,AT1G61340,AT1G72520,AT1G20510,AT2G06050,AT4G17490,AT4G17500,AT5G47220,AT5G13220,AT3G17690…	8.79308e-14	6.9861e-12	0.0314843
GO:0009605	response to external stimulus	BP	49	1793	220	26322	AT3G48520,AT2G29350,AT3G28740,AT1G74930,AT3G59750,AT1G70130,AT1G73805,AT4G31800,AT3G50930,AT3G44860,AT4G35985,AT2G43120,AT5G45110,AT4G23810,AT3G09830,AT2G46400,AT1G19180,AT5G56980,AT5G49520,AT5G13320,AT2G38470,AT2G27080,AT1G17750,AT4G12720,AT4G34390,AT3G04220,AT5G52020,AT4G19230,AT4G34410,AT5G47910,AT3G51450,AT4G34135,AT2G15490,AT1G61340,AT1G72520,AT1G20510,AT2G06050,AT4G17490,AT4G17500,AT1G70800…	1.11001e-13	8.39908e-12	0.0273285
GO:0009607	response to biotic stimulus	BP	42	1347	220	26322	AT3G48520,AT2G29350,AT3G28740,AT1G74930,AT3G59750,AT1G70130,AT1G73805,AT4G31800,AT3G50930,AT3G44860,AT4G35985,AT2G43120,AT5G45110,AT4G23810,AT3G09830,AT2G46400,AT1G19180,AT5G56980,AT5G49520,AT5G13320,AT2G38470,AT2G27080,AT1G17750,AT4G12720,AT4G34390,AT3G04220,AT5G52020,AT4G19230,AT4G34410,AT5G47910,AT3G51450,AT4G34135,AT2G15490,AT1G61340,AT1G72520,AT1G20510,AT2G06050,AT4G17490,AT4G17500,AT5G47220…	1.21526e-13	8.77746e-12	0.0311804
GO:0007154	cell communication	BP	58	2503	220	26322	AT3G09830,AT5G58120,AT3G04220,AT5G22690,AT5G41740,AT2G32140,AT5G41550,AT5G41750,AT4G12720,AT4G34390,AT1G76040,AT3G08720,AT3G59750,AT1G70130,AT3G59350,AT1G21240,AT1G16130,AT3G17690,AT5G42380,AT4G17615,AT5G47910,AT5G52900,AT3G19580,AT1G70800,AT1G09950,AT2G46400,AT1G28480,AT5G13320,AT3G50930,AT5G47220,AT3G23240,AT1G19180,AT3G22275,AT4G17490,AT5G52020,AT1G33760,AT4G34410,AT1G74930,AT1G21910,AT4G17500…	4.11661e-13	2.84404e-11	0.0231722
GO:0007165	signal transduction	BP	53	2171	220	26322	AT3G09830,AT1G76040,AT3G08720,AT3G59750,AT1G70130,AT3G59350,AT1G21240,AT1G16130,AT4G34390,AT3G17690,AT5G42380,AT4G17615,AT5G47910,AT5G52900,AT3G19580,AT1G70800,AT1G09950,AT2G46400,AT1G28480,AT5G13320,AT3G50930,AT5G47220,AT3G23240,AT1G19180,AT3G22275,AT4G12720,AT4G17490,AT5G52020,AT1G33760,AT4G34410,AT1G74930,AT1G21910,AT4G17500,AT1G19210,AT1G77640,AT1G28370,AT5G21960,AT2G44840,AT4G36950,AT5G45110…	7.612e-13	5.03978e-11	0.0244127
GO:2000022	regulation of jasmonic acid mediated signaling pathway	BP	10	41	220	26322	AT5G45110,AT4G23810,AT2G34600,AT1G74950,AT1G17380,AT1G30135,AT2G46400,AT1G19180,AT3G22275,AT5G13220	1.21139e-12	7.69962e-11	0.243902
GO:0023052	signaling	BP	53	2213	220	26322	AT3G09830,AT5G58120,AT3G04220,AT5G22690,AT5G41740,AT2G32140,AT5G41550,AT5G41750,AT4G12720,AT4G34390,AT1G76040,AT3G08720,AT3G59750,AT1G70130,AT3G59350,AT1G21240,AT1G16130,AT3G17690,AT5G42380,AT4G17615,AT5G47910,AT5G52900,AT3G19580,AT1G70800,AT1G09950,AT2G46400,AT1G28480,AT5G13320,AT3G50930,AT5G47220,AT3G23240,AT1G19180,AT3G22275,AT4G17490,AT5G52020,AT1G33760,AT4G34410,AT1G74930,AT1G21910,AT4G17500…	1.60192e-12	9.7902e-11	0.0239494
GO:0009867	jasmonic acid mediated signaling pathway	BP	13	97	220	26322	AT5G47220,AT5G45110,AT4G23810,AT2G34600,AT1G74950,AT1G17380,AT1G30135,AT2G46400,AT1G19180,AT3G22275,AT5G13220,AT3G23240,AT1G28480	1.7087e-12	1.0056e-10	0.134021
GO:0071395	cellular response to jasmonic acid stimulus	BP	13	101	220	26322	AT5G47220,AT3G23240,AT1G28480,AT1G19180,AT3G22275,AT5G45110,AT4G23810,AT2G34600,AT1G74950,AT1G17380,AT1G30135,AT2G46400,AT5G13220	2.90532e-12	1.64877e-10	0.128713
GO:0010033	response to organic substance	BP	53	2311	220	26322	AT4G31800,AT3G50930,AT3G44860,AT3G51450,AT4G34770,AT4G04490,AT1G48000,AT1G61340,AT3G19580,AT5G52050,AT1G09950,AT5G52900,AT1G70800,AT4G17615,AT2G46400,AT2G29420,AT4G23810,AT1G28480,AT1G21910,AT2G34600,AT1G74950,AT1G17380,AT1G19180,AT5G56980,AT1G73080,AT1G20510,AT5G13220,AT1G17750,AT5G13320,AT5G47220,AT3G23240,AT3G22275,AT4G17490,AT5G52020,AT1G33760,AT4G34410,AT1G74930,AT4G17500,AT1G19210,AT1G77640…	8.42258e-12	4.61499e-10	0.0229338
GO:0009719	response to endogenous stimulus	BP	47	1972	220	26322	AT3G51450,AT4G34770,AT4G04490,AT1G48000,AT1G61340,AT3G19580,AT5G52050,AT1G09950,AT5G52900,AT1G70800,AT4G17615,AT2G46400,AT4G31800,AT2G29420,AT4G23810,AT1G28480,AT3G44860,AT1G21910,AT2G34600,AT1G74950,AT1G17380,AT1G19180,AT5G56980,AT1G73080,AT1G20510,AT5G13220,AT1G17750,AT5G13320,AT3G50930,AT5G47220,AT3G23240,AT3G22275,AT4G17490,AT5G52020,AT1G33760,AT4G34410,AT1G74930,AT4G17500,AT1G19210,AT1G77640…	4.68991e-11	2.48409e-09	0.0238337
GO:0009725	response to hormone	BP	46	1937	220	26322	AT3G51450,AT4G34770,AT4G04490,AT1G48000,AT1G61340,AT3G19580,AT5G52050,AT1G09950,AT5G52900,AT1G70800,AT4G17615,AT2G46400,AT4G31800,AT2G29420,AT4G23810,AT1G28480,AT3G44860,AT1G21910,AT2G34600,AT1G74950,AT1G17380,AT1G19180,AT5G56980,AT1G73080,AT1G20510,AT5G13220,AT1G17750,AT5G13320,AT3G50930,AT5G47220,AT3G23240,AT3G22275,AT4G17490,AT5G52020,AT1G33760,AT4G34410,AT1G74930,AT4G17500,AT1G19210,AT1G77640…	8.90671e-11	4.56541e-09	0.0237481
GO:0046677	response to antibiotic	BP	19	344	220	26322	AT4G31800,AT1G48000,AT2G29420,AT4G23810,AT3G51450,AT1G61340,AT1G28480,AT2G46400,AT3G44860,AT1G21910,AT5G13320,AT3G50930,AT2G06050,AT3G02840,AT5G42380,AT1G72520,AT4G12720,AT5G12030,AT1G05680	1.08109e-10	5.36831e-09	0.0552326
GO:0009617	response to bacterium	BP	23	526	220	26322	AT4G31800,AT3G50930,AT2G43120,AT5G45110,AT3G59750,AT4G23810,AT3G09830,AT1G70130,AT2G46400,AT1G19180,AT5G56980,AT5G49520,AT5G13320,AT2G38470,AT2G27080,AT1G73805,AT1G17750,AT4G12720,AT4G34390,AT5G47220,AT1G61340,AT1G72520,AT1G20510	1.17655e-10	5.63986e-09	0.0437262
GO:0071495	cellular response to endogenous stimulus	BP	34	1141	220	26322	AT5G52900,AT3G19580,AT1G70800,AT1G09950,AT4G17615,AT2G46400,AT1G28480,AT5G13320,AT3G50930,AT5G47220,AT3G23240,AT1G19180,AT3G22275,AT4G17490,AT5G52020,AT1G33760,AT4G34410,AT1G74930,AT1G21910,AT4G17500,AT1G19210,AT1G77640,AT1G28370,AT5G21960,AT2G44840,AT1G05680,AT2G33580,AT5G45110,AT4G23810,AT2G34600,AT1G74950,AT1G17380,AT1G30135,AT5G13220	1.20677e-10	5.63986e-09	0.0297984
GO:0032870	cellular response to hormone stimulus	BP	33	1105	220	26322	AT5G52900,AT3G19580,AT1G70800,AT1G09950,AT4G17615,AT2G46400,AT1G28480,AT5G13320,AT3G50930,AT5G47220,AT3G23240,AT1G19180,AT3G22275,AT4G17490,AT5G52020,AT1G33760,AT4G34410,AT1G74930,AT1G21910,AT4G17500,AT1G19210,AT1G77640,AT1G28370,AT5G21960,AT2G44840,AT1G05680,AT5G45110,AT4G23810,AT2G34600,AT1G74950,AT1G17380,AT1G30135,AT5G13220	2.21288e-10	1.00465e-08	0.0298643
GO:0010243	response to organonitrogen compound	BP	17	285	220	26322	AT1G61340,AT4G17490,AT4G31800,AT5G47220,AT4G23810,AT2G34600,AT3G19580,AT4G34410,AT2G46400,AT2G35930,AT5G49520,AT2G38470,AT4G17500,AT3G46090,AT2G44840,AT2G17040,AT2G33580	3.30949e-10	1.46077e-08	0.0596491
GO:0051704	multi-organism process	BP	45	1956	220	26322	AT3G48520,AT2G29350,AT3G28740,AT1G74930,AT3G59750,AT1G70130,AT1G73805,AT4G31800,AT3G50930,AT3G44860,AT4G35985,AT2G43120,AT5G45110,AT4G23810,AT3G09830,AT2G46400,AT1G19180,AT5G56980,AT5G49520,AT5G13320,AT2G38470,AT2G27080,AT1G17750,AT4G12720,AT4G34390,AT3G04220,AT5G52020,AT4G19230,AT4G34410,AT5G47910,AT3G51450,AT4G34135,AT2G15490,AT1G61340,AT1G72520,AT1G20510,AT2G06050,AT4G17490,AT4G17500,AT4G33970…	4.13808e-10	1.77714e-08	0.0230061
GO:0080134	regulation of response to stress	BP	20	426	220	26322	AT3G09830,AT5G47220,AT4G12720,AT5G13320,AT5G13220,AT1G73805,AT4G31800,AT2G29350,AT4G23810,AT2G34600,AT1G74950,AT1G17380,AT1G30135,AT1G19180,AT3G22275,AT1G09950,AT1G56060,AT1G48000,AT2G46400,AT5G52050	5.99262e-10	2.50586e-08	0.0469484
GO:0009755	hormone-mediated signaling pathway	BP	30	981	220	26322	AT5G52900,AT3G19580,AT1G70800,AT1G09950,AT4G17615,AT2G46400,AT5G47220,AT3G23240,AT1G28480,AT1G19180,AT3G22275,AT4G17490,AT5G52020,AT1G33760,AT4G34410,AT1G74930,AT1G21910,AT4G17500,AT1G19210,AT1G77640,AT1G28370,AT5G21960,AT2G44840,AT5G45110,AT4G23810,AT2G34600,AT1G74950,AT1G17380,AT1G30135,AT5G13220	9.20842e-10	3.75184e-08	0.030581
GO:0071229	cellular response to acid chemical	BP	23	594	220	26322	AT5G52900,AT3G19580,AT1G70800,AT1G09950,AT4G17615,AT1G28480,AT5G13320,AT3G50930,AT5G47220,AT3G23240,AT1G19180,AT3G22275,AT1G16370,AT1G79410,AT1G05680,AT5G45110,AT4G23810,AT2G34600,AT1G74950,AT1G17380,AT1G30135,AT2G46400,AT5G13220	1.24266e-09	4.93648e-08	0.0387205
GO:0033554	cellular response to stress	BP	35	1330	220	26322	AT1G19025,AT5G47910,AT1G28380,AT5G13320,AT3G50930,AT1G29690,AT1G73805,AT4G12720,AT1G26730,AT1G73010,AT4G36950,AT1G21910,AT2G38470,AT1G16370,AT1G79410,AT1G05680,AT4G30280,AT1G50740,AT2G25735,AT5G58120,AT3G25250,AT1G61340,AT5G45340,AT2G46400,AT5G42380,AT4G01360,AT4G24110,AT5G62520,AT3G08720,AT1G35140,AT1G76650,AT1G76640,AT3G46090,AT5G12030,AT1G09950	1.6866e-09	6.53662e-08	0.0263158
GO:0009873	ethylene-activated signaling pathway	BP	14	202	220	26322	AT4G17490,AT5G47220,AT3G23240,AT5G52020,AT1G33760,AT4G34410,AT1G74930,AT1G21910,AT4G17500,AT1G19210,AT1G77640,AT1G28370,AT5G21960,AT2G44840	1.83206e-09	6.77012e-08	0.0693069
GO:0071310	cellular response to organic substance	BP	34	1267	220	26322	AT5G52900,AT3G19580,AT1G70800,AT1G09950,AT4G17615,AT2G46400,AT1G28480,AT5G13320,AT3G50930,AT5G47220,AT3G23240,AT1G19180,AT3G22275,AT4G17490,AT5G52020,AT1G33760,AT4G34410,AT1G74930,AT1G21910,AT4G17500,AT1G19210,AT1G77640,AT1G28370,AT5G21960,AT2G44840,AT1G05680,AT2G33580,AT5G45110,AT4G23810,AT2G34600,AT1G74950,AT1G17380,AT1G30135,AT5G13220	1.81578e-09	6.77012e-08	0.026835
GO:0009628	response to abiotic stimulus	BP	49	2372	220	26322	AT1G35140,AT1G61340,AT2G38470,AT4G17615,AT5G12030,AT5G47910,AT1G12610,AT3G08720,AT1G51670,AT1G48000,AT4G35985,AT3G50930,AT5G45340,AT3G19580,AT2G35930,AT2G18050,AT1G70800,AT4G19230,AT2G32130,AT4G17490,AT1G28380,AT3G48850,AT5G62520,AT1G09950,AT4G12720,AT1G73805,AT3G45650,AT1G21910,AT1G16370,AT1G79410,AT1G05680,AT4G30280,AT1G50740,AT2G25735,AT5G58120,AT3G25250,AT2G46400,AT5G42380,AT5G13320,AT4G01360…	2.20799e-09	7.97384e-08	0.0206577
GO:0071369	cellular response to ethylene stimulus	BP	14	222	220	26322	AT4G17490,AT5G47220,AT3G23240,AT5G52020,AT1G33760,AT4G34410,AT1G74930,AT1G21910,AT4G17500,AT1G19210,AT1G77640,AT1G28370,AT5G21960,AT2G44840	6.18972e-09	2.18566e-07	0.0630631
GO:0042742	defense response to bacterium	BP	19	448	220	26322	AT5G45110,AT4G23810,AT5G13320,AT5G47220,AT1G73805,AT2G43120,AT4G31800,AT3G59750,AT3G09830,AT1G70130,AT2G46400,AT1G19180,AT5G56980,AT5G49520,AT2G38470,AT2G27080,AT1G17750,AT4G12720,AT4G34390	8.5968e-09	2.96963e-07	0.0424107
GO:1901698	response to nitrogen compound	BP	17	355	220	26322	AT1G61340,AT4G17490,AT4G31800,AT5G47220,AT4G23810,AT2G34600,AT3G19580,AT4G34410,AT2G46400,AT2G35930,AT5G49520,AT2G38470,AT4G17500,AT3G46090,AT2G44840,AT2G17040,AT2G33580	9.13168e-09	3.08728e-07	0.0478873
GO:0042537	benzene-containing compound metabolic process	BP	9	75	220	26322	AT1G28380,AT1G29690,AT5G13320,AT3G55840,AT1G17180,AT1G17170,AT3G09830,AT4G31000,AT1G73805	1.31573e-08	4.35561e-07	0.12
GO:0031347	regulation of defense response	BP	15	289	220	26322	AT3G09830,AT5G47220,AT4G12720,AT5G13320,AT5G13220,AT1G73805,AT4G31800,AT2G29350,AT4G23810,AT2G34600,AT1G74950,AT1G17380,AT1G30135,AT1G19180,AT3G22275	2.42505e-08	7.86409e-07	0.0519031
GO:0098542	defense response to other organism	BP	29	1075	220	26322	AT3G48520,AT2G29350,AT3G28740,AT1G74930,AT3G59750,AT1G70130,AT1G73805,AT2G43120,AT5G45110,AT4G31800,AT4G23810,AT3G09830,AT2G46400,AT1G19180,AT5G56980,AT5G49520,AT5G13320,AT2G38470,AT2G27080,AT1G17750,AT4G12720,AT4G34390,AT3G04220,AT5G52020,AT4G19230,AT4G34410,AT5G47910,AT5G47220,AT5G13220	2.88571e-08	9.17078e-07	0.0269767
GO:0000160	phosphorelay signal transduction system	BP	14	259	220	26322	AT4G17490,AT5G47220,AT3G23240,AT5G52020,AT1G33760,AT4G34410,AT1G74930,AT1G21910,AT4G17500,AT1G19210,AT1G77640,AT1G28370,AT5G21960,AT2G44840	4.34028e-08	1.3523e-06	0.0540541
GO:1901701	cellular response to oxygen-containing compound	BP	24	800	220	26322	AT5G52900,AT3G19580,AT1G70800,AT1G09950,AT4G17615,AT2G46400,AT1G28480,AT5G13320,AT3G50930,AT5G47220,AT3G23240,AT1G19180,AT3G22275,AT1G16370,AT1G79410,AT1G05680,AT2G33580,AT5G45110,AT4G23810,AT2G34600,AT1G74950,AT1G17380,AT1G30135,AT5G13220	7.21262e-08	2.20401e-06	0.03
GO:0009723	response to ethylene	BP	15	323	220	26322	AT4G17490,AT5G47220,AT3G23240,AT5G52020,AT1G33760,AT4G34410,AT1G74930,AT1G21910,AT4G17500,AT1G19210,AT1G77640,AT1G28370,AT5G21960,AT2G44840,AT3G51450	1.04253e-07	3.12563e-06	0.0464396
GO:0048583	regulation of response to stimulus	BP	23	786	220	26322	AT3G09830,AT1G09950,AT1G70800,AT5G47220,AT4G12720,AT5G13320,AT5G13220,AT1G73805,AT4G34410,AT4G31800,AT2G29350,AT4G23810,AT2G34600,AT1G74950,AT1G17380,AT1G30135,AT1G19180,AT3G22275,AT5G45110,AT2G46400,AT1G56060,AT1G48000,AT5G52050	2.13317e-07	6.27705e-06	0.0292621
GO:0010193	response to ozone	BP	6	33	220	26322	AT2G06050,AT4G23810,AT3G02840,AT5G42380,AT1G72520,AT4G12720	2.92068e-07	8.43811e-06	0.181818
GO:0009751	response to salicylic acid	BP	12	232	220	26322	AT1G28480,AT5G13320,AT3G50930,AT4G31800,AT1G48000,AT2G29420,AT4G23810,AT3G51450,AT1G61340,AT2G46400,AT3G44860,AT1G21910	6.52698e-07	1.85203e-05	0.0517241
GO:0010337	regulation of salicylic acid metabolic process	BP	5	21	220	26322	AT3G09830,AT4G31000,AT1G73805,AT1G28380,AT1G29690	7.11116e-07	1.98239e-05	0.238095
GO:0032350	regulation of hormone metabolic process	BP	7	65	220	26322	AT1G28380,AT1G29690,AT1G12610,AT1G63030,AT3G09830,AT4G31000,AT1G73805	1.19486e-06	3.27351e-05	0.107692
GO:0010565	regulation of cellular ketone metabolic process	BP	8	97	220	26322	AT1G28380,AT1G29690,AT1G12610,AT1G63030,AT3G09830,AT4G31000,AT1G73805,AT4G34410	1.60044e-06	4.31034e-05	0.0824742
GO:0042180	cellular ketone metabolic process	BP	9	150	220	26322	AT1G28380,AT1G29690,AT1G12610,AT1G63030,AT3G55840,AT3G09830,AT4G31000,AT1G73805,AT4G34410	5.05991e-06	0.000134003	0.06
GO:0035556	intracellular signal transduction	BP	20	748	220	26322	AT3G17690,AT5G42380,AT4G17615,AT4G17490,AT5G47220,AT3G23240,AT5G52020,AT1G33760,AT4G34410,AT1G74930,AT1G21910,AT4G17500,AT1G19210,AT1G77640,AT1G28370,AT5G21960,AT2G44840,AT4G36950,AT1G76040,AT3G08720	5.33848e-06	0.000139063	0.026738
GO:0002376	immune system process	BP	15	455	220	26322	AT3G09830,AT2G35930,AT1G28380,AT1G73080,AT1G29690,AT5G13320,AT3G50930,AT1G73805,AT4G12720,AT5G45110,AT2G38470,AT4G23810,AT5G47220,AT5G13220,AT2G33580	7.44241e-06	0.000188916	0.032967
GO:0045087	innate immune response	BP	14	399	220	26322	AT3G09830,AT1G28380,AT5G13320,AT3G50930,AT1G29690,AT1G73805,AT4G12720,AT5G45110,AT2G38470,AT4G23810,AT5G47220,AT5G13220,AT2G33580,AT1G73080	7.49004e-06	0.000188916	0.0350877
GO:0009966	regulation of signal transduction	BP	13	347	220	26322	AT1G09950,AT1G70800,AT4G34410,AT2G46400,AT5G45110,AT4G23810,AT2G34600,AT1G74950,AT1G17380,AT1G30135,AT1G19180,AT3G22275,AT5G13220	7.95067e-06	0.0001974	0.037464
GO:0023051	regulation of signaling	BP	13	355	220	26322	AT1G09950,AT1G70800,AT4G34410,AT2G46400,AT5G45110,AT4G23810,AT2G34600,AT1G74950,AT1G17380,AT1G30135,AT1G19180,AT3G22275,AT5G13220	1.01379e-05	0.000247833	0.0366197
GO:0010646	regulation of cell communication	BP	13	356	220	26322	AT1G09950,AT1G70800,AT4G34410,AT2G46400,AT5G45110,AT4G23810,AT2G34600,AT1G74950,AT1G17380,AT1G30135,AT1G19180,AT3G22275,AT5G13220	1.04455e-05	0.000251484	0.0365169
GO:0006955	immune response	BP	14	413	220	26322	AT3G09830,AT1G28380,AT5G13320,AT3G50930,AT1G29690,AT1G73805,AT4G12720,AT5G45110,AT2G38470,AT4G23810,AT5G47220,AT5G13220,AT2G33580,AT1G73080	1.10427e-05	0.000261894	0.0338983
GO:0062012	regulation of small molecule metabolic process	BP	8	130	220	26322	AT1G28380,AT1G29690,AT1G12610,AT1G63030,AT3G09830,AT4G31000,AT1G73805,AT4G34410	1.42108e-05	0.000332073	0.0615385
GO:0000976	transcription regulatory region sequence-specific DNA binding	MF	22	958	220	26322	AT1G10585,AT2G46400,AT4G17490,AT5G47220,AT1G48000,AT2G22760,AT4G23810,AT3G23240,AT5G43650,AT5G52020,AT3G19580,AT4G34410,AT1G12610,AT1G74930,AT5G49520,AT1G21910,AT2G38470,AT4G17500,AT1G19210,AT1G77640,AT1G28370,AT2G44840	1.93904e-05	0.000446541	0.0229645
GO:0003700	DNA-binding transcription factor activity	MF	31	1651	220	26322	AT4G17490,AT4G31800,AT5G47220,AT1G48000,AT2G22760,AT4G23810,AT3G23240,AT5G43650,AT5G52020,AT1G33760,AT3G19580,AT4G34410,AT1G12610,AT2G46400,AT4G31000,AT1G74930,AT5G49520,AT1G10585,AT1G63030,AT1G21910,AT2G38470,AT4G17500,AT1G19210,AT3G55210,AT1G77640,AT1G28370,AT1G73805,AT5G21960,AT3G46090,AT2G44840,AT2G17040	2.04743e-05	0.000464768	0.0187765
GO:0006979	response to oxidative stress	BP	15	498	220	26322	AT4G17490,AT5G12030,AT2G06050,AT4G23810,AT3G02840,AT5G42380,AT1G72520,AT4G12720,AT1G05680,AT5G16970,AT5G26030,AT3G25250,AT5G16980,AT3G46090,AT2G39040	2.14734e-05	0.00047994	0.0301205
GO:0009651	response to salt stress	BP	17	625	220	26322	AT3G19580,AT1G16370,AT1G79410,AT1G05680,AT1G09950,AT1G56060,AT1G48000,AT1G28380,AT1G61340,AT3G48850,AT2G38470,AT5G62520,AT4G35985,AT3G08720,AT5G12030,AT4G12720,AT4G17615	2.23509e-05	0.00047994	0.0272
GO:0001067	regulatory region nucleic acid binding	MF	22	967	220	26322	AT4G17490,AT5G47220,AT1G48000,AT2G22760,AT4G23810,AT3G23240,AT5G43650,AT5G52020,AT3G19580,AT4G34410,AT1G12610,AT2G46400,AT1G74930,AT5G49520,AT1G21910,AT2G38470,AT4G17500,AT1G19210,AT1G77640,AT1G28370,AT2G44840,AT1G10585	2.23465e-05	0.00047994	0.0227508
GO:0044212	transcription regulatory region DNA binding	MF	22	967	220	26322	AT4G17490,AT5G47220,AT1G48000,AT2G22760,AT4G23810,AT3G23240,AT5G43650,AT5G52020,AT3G19580,AT4G34410,AT1G12610,AT2G46400,AT1G74930,AT5G49520,AT1G21910,AT2G38470,AT4G17500,AT1G19210,AT1G77640,AT1G28370,AT2G44840,AT1G10585	2.23465e-05	0.00047994	0.0227508
GO:0050794	regulation of cellular process	BP	73	5575	220	26322	AT1G28480,AT3G09830,AT5G58120,AT3G04220,AT5G22690,AT5G41740,AT2G32140,AT5G41550,AT5G41750,AT4G12720,AT4G34390,AT1G76040,AT3G08720,AT3G59750,AT1G70130,AT3G59350,AT4G17490,AT4G31800,AT5G47220,AT1G48000,AT2G22760,AT4G23810,AT3G23240,AT5G43650,AT5G52020,AT1G33760,AT4G34410,AT4G34400,AT1G12610,AT2G46400,AT4G31000,AT1G74930,AT5G49520,AT1G10585,AT1G63030,AT1G21910,AT2G38470,AT4G17500,AT2G18050,AT1G19210…	2.26661e-05	0.000480219	0.0130942
GO:0006970	response to osmotic stress	BP	18	701	220	26322	AT5G12030,AT5G47910,AT1G48000,AT1G28380,AT1G61340,AT3G48850,AT2G38470,AT5G62520,AT4G35985,AT3G08720,AT1G09950,AT4G12720,AT4G17615,AT3G19580,AT1G16370,AT1G79410,AT1G05680,AT1G56060	2.73259e-05	0.000571327	0.0256776
GO:0000302	response to reactive oxygen species	BP	9	187	220	26322	AT2G06050,AT4G23810,AT3G02840,AT5G42380,AT1G72520,AT4G12720,AT5G12030,AT1G05680,AT4G17490	2.96297e-05	0.000611448	0.0481283
GO:0009414	response to water deprivation	BP	13	397	220	26322	AT1G16370,AT1G79410,AT1G05680,AT1G48000,AT2G46400,AT5G52050,AT5G45340,AT3G19580,AT1G12610,AT2G35930,AT2G38470,AT2G18050,AT4G17615	3.26831e-05	0.000665813	0.0327456
GO:0009415	response to water	BP	13	406	220	26322	AT5G45340,AT3G19580,AT1G12610,AT2G35930,AT2G38470,AT2G18050,AT4G17615,AT1G16370,AT1G79410,AT1G05680,AT1G48000,AT2G46400,AT5G52050	4.11411e-05	0.000817164	0.0320197
GO:0010035	response to inorganic substance	BP	22	1007	220	26322	AT5G45340,AT3G19580,AT1G12610,AT2G35930,AT2G38470,AT2G18050,AT4G17615,AT2G06050,AT4G23810,AT3G02840,AT5G42380,AT1G72520,AT4G12720,AT5G16970,AT1G48000,AT5G12030,AT1G16370,AT1G79410,AT1G05680,AT5G01040,AT2G46400,AT5G52050	4.10241e-05	0.000817164	0.0218471
GO:0140110	transcription regulator activity	MF	32	1797	220	26322	AT4G17490,AT4G31800,AT5G47220,AT1G48000,AT2G22760,AT4G23810,AT3G23240,AT5G43650,AT5G52020,AT1G33760,AT3G19580,AT4G34410,AT1G12610,AT2G46400,AT4G31000,AT1G74930,AT5G49520,AT1G10585,AT1G63030,AT1G21910,AT2G38470,AT4G17500,AT1G19210,AT3G55210,AT1G77640,AT1G28370,AT1G73805,AT5G21960,AT3G46090,AT2G44840,AT2G17040,AT3G22275	4.17203e-05	0.00081844	0.0178075
GO:0043565	sequence-specific DNA binding	MF	26	1320	220	26322	AT4G17490,AT5G47220,AT1G48000,AT2G22760,AT4G23810,AT3G23240,AT5G43650,AT5G52020,AT3G19580,AT4G34410,AT1G12610,AT2G46400,AT1G74930,AT5G49520,AT1G21910,AT2G38470,AT4G17500,AT1G19210,AT1G77640,AT1G28370,AT2G44840,AT1G10585,AT4G31800,AT4G31000,AT1G09950,AT1G73805	4.61765e-05	0.00089481	0.019697
GO:1990837	sequence-specific double-stranded DNA binding	MF	22	1016	220	26322	AT4G17490,AT5G47220,AT1G48000,AT2G22760,AT4G23810,AT3G23240,AT5G43650,AT5G52020,AT3G19580,AT4G34410,AT1G12610,AT2G46400,AT1G74930,AT5G49520,AT1G21910,AT2G38470,AT4G17500,AT1G19210,AT1G77640,AT1G28370,AT2G44840,AT1G10585	4.67981e-05	0.000895929	0.0216535
GO:0042445	hormone metabolic process	BP	11	306	220	26322	AT3G48520,AT2G06050,AT1G20510,AT1G28380,AT1G29690,AT1G12610,AT1G63030,AT1G05680,AT3G09830,AT4G31000,AT1G73805	5.79841e-05	0.00109687	0.0359477
GO:0046885	regulation of hormone biosynthetic process	BP	5	50	220	26322	AT1G12610,AT1G63030,AT3G09830,AT4G31000,AT1G73805	6.07963e-05	0.00113653	0.1
GO:0018973	trinitrotoluene metabolic process	BP	2	2	220	26322	AT1G17180,AT1G17170	6.95417e-05	0.00118819	1
GO:0018974	2,4,6-trinitrotoluene metabolic process	BP	2	2	220	26322	AT1G17180,AT1G17170	6.95417e-05	0.00118819	1
GO:0019326	nitrotoluene metabolic process	BP	2	2	220	26322	AT1G17180,AT1G17170	6.95417e-05	0.00118819	1
GO:0046256	2,4,6-trinitrotoluene catabolic process	BP	2	2	220	26322	AT1G17180,AT1G17170	6.95417e-05	0.00118819	1
GO:0046260	trinitrotoluene catabolic process	BP	2	2	220	26322	AT1G17180,AT1G17170	6.95417e-05	0.00118819	1
GO:0046263	nitrotoluene catabolic process	BP	2	2	220	26322	AT1G17180,AT1G17170	6.95417e-05	0.00118819	1
GO:0072490	toluene-containing compound metabolic process	BP	2	2	220	26322	AT1G17180,AT1G17170	6.95417e-05	0.00118819	1
GO:0072491	toluene-containing compound catabolic process	BP	2	2	220	26322	AT1G17180,AT1G17170	6.95417e-05	0.00118819	1
GO:0050789	regulation of biological process	BP	78	6284	220	26322	AT1G28480,AT3G09830,AT5G58120,AT3G04220,AT5G22690,AT5G41740,AT2G32140,AT5G41550,AT5G41750,AT4G12720,AT4G34390,AT1G76040,AT3G08720,AT3G59750,AT1G70130,AT3G59350,AT4G17490,AT4G31800,AT5G47220,AT1G48000,AT2G22760,AT4G23810,AT3G23240,AT5G43650,AT5G52020,AT1G33760,AT4G34410,AT4G34400,AT1G12610,AT2G46400,AT4G31000,AT1G74930,AT5G49520,AT1G10585,AT1G63030,AT1G21910,AT2G38470,AT4G17500,AT2G18050,AT1G19210…	7.03658e-05	0.00118948	0.0124125
GO:0009696	salicylic acid metabolic process	BP	5	52	220	26322	AT1G28380,AT1G29690,AT3G09830,AT4G31000,AT1G73805	7.35712e-05	0.00120906	0.0961538
GO:0071470	cellular response to osmotic stress	BP	5	52	220	26322	AT5G47910,AT1G16370,AT1G79410,AT1G05680,AT1G09950	7.35712e-05	0.00120906	0.0961538
GO:0003690	double-stranded DNA binding	MF	23	1124	220	26322	AT4G17490,AT5G47220,AT1G48000,AT2G22760,AT4G23810,AT3G23240,AT5G43650,AT5G52020,AT3G19580,AT4G34410,AT1G12610,AT2G46400,AT1G74930,AT5G49520,AT1G21910,AT2G38470,AT4G17500,AT1G19210,AT1G77640,AT1G28370,AT2G44840,AT1G10585,AT2G18050	7.3807e-05	0.00120906	0.0204626
GO:0009626	plant-type hypersensitive response	BP	6	87	220	26322	AT5G13320,AT1G28380,AT3G50930,AT1G29690,AT1G73805,AT4G12720	9.1496e-05	0.00148354	0.0689655
GO:0002213	defense response to insect	BP	4	29	220	26322	AT3G48520,AT2G29350,AT3G28740,AT1G74930	9.57146e-05	0.00153627	0.137931
GO:0034050	host programmed cell death induced by symbiont	BP	6	88	220	26322	AT1G28380,AT5G13320,AT3G50930,AT1G29690,AT1G73805,AT4G12720	9.75131e-05	0.00154948	0.0681818
GO:0014070	response to organic cyclic compound	BP	12	385	220	26322	AT2G46400,AT4G31800,AT1G48000,AT2G29420,AT4G23810,AT3G51450,AT1G61340,AT1G28480,AT3G44860,AT1G21910,AT5G13320,AT3G50930	0.000104836	0.00164935	0.0311688
GO:0071944	cell periphery	CC	57	4219	220	26322	AT2G43120,AT3G01840,AT2G33580,AT4G04490,AT5G52900,AT4G24000,AT3G59750,AT3G17690,AT2G25735,AT5G01040,AT2G29350,AT1G28380,AT1G66570,AT3G25250,AT1G76040,AT3G09830,AT1G21240,AT1G70130,AT3G47960,AT3G47570,AT1G47890,AT3G59350,AT1G73080,AT5G52050,AT1G26730,AT1G09930,AT1G11960,AT1G70800,AT1G27770,AT1G59910,AT4G30430,AT4G35985,AT1G61290,AT2G27080,AT5G41100,AT1G17620,AT5G47910,AT1G76650,AT1G29690,AT1G17750…	0.000113262	0.00176445	0.0135103
GO:0050776	regulation of immune response	BP	7	136	220	26322	AT3G09830,AT5G47220,AT4G12720,AT5G13320,AT5G13220,AT1G73805,AT5G45110	0.000151845	0.00234254	0.0514706
GO:0080142	regulation of salicylic acid biosynthetic process	BP	3	13	220	26322	AT3G09830,AT4G31000,AT1G73805	0.000154842	0.00236581	0.230769
GO:0071475	cellular hyperosmotic salinity response	BP	2	3	220	26322	AT1G09950,AT1G05680	0.000207473	0.00313976	0.666667
GO:0005886	plasma membrane	CC	49	3547	220	26322	AT4G34390,AT2G27270,AT1G66570,AT3G54020,AT1G09930,AT1G27770,AT2G43120,AT3G01840,AT2G33580,AT4G04490,AT5G52900,AT4G24000,AT3G59750,AT3G17690,AT2G25735,AT5G01040,AT2G29350,AT1G28380,AT3G25250,AT1G76040,AT3G09830,AT1G21240,AT1G70130,AT3G47960,AT3G47570,AT1G47890,AT3G59350,AT1G73080,AT5G52050,AT1G26730,AT1G11960,AT1G70800,AT1G59910,AT4G30430,AT4G35985,AT1G61290,AT2G27080,AT5G41100,AT1G17620,AT5G47910…	0.000234608	0.0035169	0.0138145
GO:0065007	biological regulation	BP	84	7166	220	26322	AT1G28480,AT3G09830,AT5G58120,AT3G04220,AT5G22690,AT5G41740,AT2G32140,AT5G41550,AT5G41750,AT4G12720,AT4G34390,AT1G76040,AT3G08720,AT3G59750,AT1G70130,AT3G59350,AT4G17490,AT4G31800,AT5G47220,AT1G48000,AT2G22760,AT4G23810,AT3G23240,AT5G43650,AT5G52020,AT1G33760,AT4G34410,AT4G34400,AT1G12610,AT2G46400,AT4G31000,AT1G74930,AT5G49520,AT1G10585,AT1G63030,AT1G21910,AT2G38470,AT4G17500,AT2G18050,AT1G19210…	0.000249626	0.00370706	0.011722
GO:0002682	regulation of immune system process	BP	7	148	220	26322	AT3G09830,AT5G47220,AT4G12720,AT5G13320,AT5G13220,AT1G73805,AT5G45110	0.000255553	0.00375995	0.0472973
GO:0010087	phloem or xylem histogenesis	BP	6	106	220	26322	AT4G17490,AT5G47220,AT4G34410,AT1G74930,AT4G17500,AT1G28370	0.000271023	0.00395096	0.0566038
GO:0018958	phenol-containing compound metabolic process	BP	5	70	220	26322	AT1G28380,AT1G29690,AT3G09830,AT4G31000,AT1G73805	0.000303326	0.00438169	0.0714286
GO:0071472	cellular response to salt stress	BP	4	39	220	26322	AT1G05680,AT1G09950,AT1G16370,AT1G79410	0.000310485	0.00444469	0.102564
GO:0071474	cellular hyperosmotic response	BP	2	4	220	26322	AT1G05680,AT1G09950	0.000412657	0.00580276	0.5
GO:0010295	(+)-abscisic acid 8'-hydroxylase activity	MF	2	4	220	26322	AT4G19230,AT5G45340	0.000412657	0.00580276	0.5
GO:0005509	calcium ion binding	MF	9	267	220	26322	AT1G76040,AT1G21240,AT3G01830,AT5G42380,AT5G47910,AT1G76650,AT1G76640,AT4G17615,AT1G16130	0.00043708	0.00609228	0.0337079
GO:0002684	positive regulation of immune system process	BP	5	80	220	26322	AT3G09830,AT5G47220,AT4G12720,AT5G13320,AT5G45110	0.000563175	0.00764859	0.0625
GO:0009627	systemic acquired resistance	BP	5	80	220	26322	AT5G13320,AT5G13220,AT1G73805,AT5G45110,AT2G38470	0.000563175	0.00764859	0.0625
GO:0050778	positive regulation of immune response	BP	5	80	220	26322	AT3G09830,AT5G47220,AT4G12720,AT5G13320,AT5G45110	0.000563175	0.00764859	0.0625
GO:0012501	programmed cell death	BP	7	169	220	26322	AT1G28380,AT5G13320,AT3G50930,AT1G29690,AT1G73805,AT4G12720,AT5G47910	0.000568607	0.00765693	0.0414201
GO:0009697	salicylic acid biosynthetic process	BP	3	20	220	26322	AT3G09830,AT4G31000,AT1G73805	0.000591108	0.00789303	0.15
GO:0016107	sesquiterpenoid catabolic process	BP	2	5	220	26322	AT4G19230,AT5G45340	0.000683969	0.00890841	0.4
GO:0043290	apocarotenoid catabolic process	BP	2	5	220	26322	AT4G19230,AT5G45340	0.000683969	0.00890841	0.4
GO:0046345	abscisic acid catabolic process	BP	2	5	220	26322	AT4G19230,AT5G45340	0.000683969	0.00890841	0.4
GO:0045088	regulation of innate immune response	BP	6	127	220	26322	AT3G09830,AT5G47220,AT4G12720,AT5G13320,AT5G13220,AT1G73805	0.000710524	0.00917905	0.0472441
GO:0010112	regulation of systemic acquired resistance	BP	3	22	220	26322	AT5G13320,AT5G13220,AT1G73805	0.000788737	0.0101073	0.136364
GO:0010817	regulation of hormone levels	BP	11	418	220	26322	AT3G48520,AT2G06050,AT1G20510,AT1G28380,AT1G29690,AT1G12610,AT1G63030,AT1G05680,AT3G09830,AT4G31000,AT1G73805	0.000836904	0.0106387	0.0263158
GO:0043531	ADP binding	MF	7	185	220	26322	AT5G58120,AT3G04220,AT5G22690,AT3G09830,AT5G41740,AT5G41550,AT5G41750	0.000968259	0.0122108	0.0378378
GO:1901615	organic hydroxy compound metabolic process	BP	10	366	220	26322	AT3G20520,AT3G44830,AT4G19230,AT5G45340,AT1G28380,AT1G29690,AT4G34135,AT3G09830,AT4G31000,AT1G73805	0.00108167	0.0135337	0.0273224
GO:0009636	response to toxic substance	BP	10	376	220	26322	AT2G29420,AT1G17180,AT1G17170,AT4G23810,AT5G12030,AT1G05680,AT5G47910,AT2G39040,AT2G15490,AT5G39050	0.00132268	0.0164198	0.0265957
GO:0042430	indole-containing compound metabolic process	BP	5	99	220	26322	AT2G38470,AT3G55840,AT3G28740,AT1G05680,AT4G34410	0.00147443	0.0181617	0.0505051
GO:1903506	regulation of nucleic acid-templated transcription	BP	35	2489	220	26322	AT1G28480,AT4G17490,AT4G31800,AT5G47220,AT1G48000,AT2G22760,AT4G23810,AT3G23240,AT5G43650,AT5G52020,AT1G33760,AT4G34410,AT4G34400,AT1G12610,AT2G46400,AT4G31000,AT1G74930,AT5G49520,AT1G10585,AT1G63030,AT1G21910,AT2G38470,AT4G17500,AT2G18050,AT1G19210,AT3G55210,AT1G77640,AT1G28370,AT1G73805,AT5G21960,AT3G46090,AT2G44840,AT2G17040,AT3G19580,AT3G22275	0.00157378	0.0190896	0.0140619
GO:2001141	regulation of RNA biosynthetic process	BP	35	2489	220	26322	AT1G28480,AT4G17490,AT4G31800,AT5G47220,AT1G48000,AT2G22760,AT4G23810,AT3G23240,AT5G43650,AT5G52020,AT1G33760,AT4G34410,AT4G34400,AT1G12610,AT2G46400,AT4G31000,AT1G74930,AT5G49520,AT1G10585,AT1G63030,AT1G21910,AT2G38470,AT4G17500,AT2G18050,AT1G19210,AT3G55210,AT1G77640,AT1G28370,AT1G73805,AT5G21960,AT3G46090,AT2G44840,AT2G17040,AT3G19580,AT3G22275	0.00157378	0.0190896	0.0140619
GO:0008219	cell death	BP	7	204	220	26322	AT1G28380,AT5G13320,AT3G50930,AT1G29690,AT1G73805,AT4G12720,AT5G47910	0.00169941	0.0204573	0.0343137
GO:0043436	oxoacid metabolic process	BP	22	1328	220	26322	AT2G06050,AT1G72520,AT5G22630,AT4G19230,AT5G45340,AT3G48520,AT1G20510,AT1G28380,AT1G29690,AT1G12610,AT1G63030,AT5G13320,AT3G55840,AT5G52020,AT3G45650,AT3G45660,AT3G28740,AT1G05680,AT3G09830,AT4G31000,AT1G73805,AT4G34410	0.00180277	0.0215384	0.0165663
GO:0006082	organic acid metabolic process	BP	22	1337	220	26322	AT2G06050,AT1G72520,AT5G22630,AT4G19230,AT5G45340,AT3G48520,AT1G20510,AT1G28380,AT1G29690,AT1G12610,AT1G63030,AT5G13320,AT3G55840,AT5G52020,AT3G45650,AT3G45660,AT3G28740,AT1G05680,AT3G09830,AT4G31000,AT1G73805,AT4G34410	0.0019599	0.0232409	0.0164547
GO:0097659	nucleic acid-templated transcription	BP	36	2630	220	26322	AT1G28480,AT4G31800,AT5G47220,AT4G23810,AT5G52020,AT4G34400,AT1G12610,AT2G46400,AT1G74930,AT1G21910,AT2G38470,AT1G09950,AT1G28370,AT5G21960,AT4G17490,AT1G48000,AT2G22760,AT3G23240,AT5G43650,AT1G33760,AT4G34410,AT4G31000,AT5G49520,AT1G10585,AT1G63030,AT4G17500,AT2G18050,AT1G19210,AT3G55210,AT1G77640,AT1G73805,AT3G46090,AT2G44840,AT2G17040,AT3G19580,AT3G22275	0.00213054	0.0250772	0.0136882
GO:0009268	response to pH	BP	2	9	220	26322	AT3G45650,AT1G19180	0.00240851	0.0279352	0.222222
GO:0031326	regulation of cellular biosynthetic process	BP	38	2842	220	26322	AT1G28480,AT4G17490,AT4G31800,AT5G47220,AT1G48000,AT2G22760,AT4G23810,AT3G23240,AT5G43650,AT5G52020,AT1G33760,AT4G34410,AT4G34400,AT1G12610,AT2G46400,AT4G31000,AT1G74930,AT5G49520,AT1G10585,AT1G63030,AT1G21910,AT2G38470,AT4G17500,AT2G18050,AT1G19210,AT3G55210,AT1G77640,AT1G28370,AT1G73805,AT5G21960,AT3G46090,AT2G44840,AT2G17040,AT4G12720,AT3G08720,AT3G19580,AT3G09830,AT3G22275	0.00239653	0.0279352	0.0133709
GO:0032774	RNA biosynthetic process	BP	36	2655	220	26322	AT1G28480,AT4G31800,AT5G47220,AT4G23810,AT5G52020,AT4G34400,AT1G12610,AT2G46400,AT1G74930,AT1G21910,AT2G38470,AT1G09950,AT1G28370,AT5G21960,AT4G17490,AT1G48000,AT2G22760,AT3G23240,AT5G43650,AT1G33760,AT4G34410,AT4G31000,AT5G49520,AT1G10585,AT1G63030,AT4G17500,AT2G18050,AT1G19210,AT3G55210,AT1G77640,AT1G73805,AT3G46090,AT2G44840,AT2G17040,AT3G19580,AT3G22275	0.00249848	0.0287687	0.0135593
GO:0006972	hyperosmotic response	BP	4	68	220	26322	AT3G19580,AT1G05680,AT1G09950,AT5G12030	0.00254566	0.0288933	0.0588235
GO:0010556	regulation of macromolecule biosynthetic process	BP	37	2754	220	26322	AT1G28480,AT4G17490,AT4G31800,AT5G47220,AT1G48000,AT2G22760,AT4G23810,AT3G23240,AT5G43650,AT5G52020,AT1G33760,AT4G34410,AT4G34400,AT1G12610,AT2G46400,AT4G31000,AT1G74930,AT5G49520,AT1G10585,AT1G63030,AT1G21910,AT2G38470,AT4G17500,AT2G18050,AT1G19210,AT3G55210,AT1G77640,AT1G28370,AT1G73805,AT5G21960,AT3G46090,AT2G44840,AT2G17040,AT4G12720,AT3G08720,AT3G19580,AT3G22275	0.00253476	0.0288933	0.013435
GO:0017000	antibiotic biosynthetic process	BP	3	33	220	26322	AT3G09830,AT4G31000,AT1G73805	0.00261175	0.0292259	0.0909091
GO:0046527	glucosyltransferase activity	MF	7	220	220	26322	AT4G24000,AT4G30280,AT4G25810,AT4G34135,AT2G15490,AT1G05680,AT1G05675	0.00259872	0.0292259	0.0318182
GO:0006355	regulation of transcription, DNA-templated	BP	34	2475	220	26322	AT1G28480,AT1G10585,AT3G19580,AT2G18050,AT5G47220,AT1G48000,AT4G23810,AT5G49520,AT1G21910,AT4G17490,AT4G31800,AT2G22760,AT3G23240,AT5G43650,AT5G52020,AT1G33760,AT4G34410,AT4G34400,AT1G12610,AT2G46400,AT4G31000,AT1G74930,AT1G63030,AT2G38470,AT4G17500,AT1G19210,AT3G55210,AT1G77640,AT1G28370,AT1G73805,AT5G21960,AT3G46090,AT2G44840,AT2G17040	0.00269862	0.0299868	0.0137374
GO:0009889	regulation of biosynthetic process	BP	38	2867	220	26322	AT1G28480,AT4G17490,AT4G31800,AT5G47220,AT1G48000,AT2G22760,AT4G23810,AT3G23240,AT5G43650,AT5G52020,AT1G33760,AT4G34410,AT4G34400,AT1G12610,AT2G46400,AT4G31000,AT1G74930,AT5G49520,AT1G10585,AT1G63030,AT1G21910,AT2G38470,AT4G17500,AT2G18050,AT1G19210,AT3G55210,AT1G77640,AT1G28370,AT1G73805,AT5G21960,AT3G46090,AT2G44840,AT2G17040,AT4G12720,AT3G08720,AT3G19580,AT3G09830,AT3G22275	0.00278874	0.0307729	0.0132543
GO:0046189	phenol-containing compound biosynthetic process	BP	3	34	220	26322	AT3G09830,AT4G31000,AT1G73805	0.002847	0.0311992	0.0882353
GO:0042446	hormone biosynthetic process	BP	7	224	220	26322	AT2G06050,AT1G20510,AT1G12610,AT1G63030,AT3G09830,AT4G31000,AT1G73805	0.00287214	0.0312591	0.03125
GO:0031349	positive regulation of defense response	BP	5	116	220	26322	AT3G09830,AT5G47220,AT4G12720,AT5G13320,AT1G73805	0.00295013	0.0318895	0.0431034
GO:0009404	toxin metabolic process	BP	4	71	220	26322	AT2G29420,AT1G17180,AT1G17170,AT2G38470	0.00297876	0.0319303	0.056338
GO:0010371	regulation of gibberellin biosynthetic process	BP	2	10	220	26322	AT1G12610,AT1G63030	0.00299409	0.0319303	0.2
GO:0032787	monocarboxylic acid metabolic process	BP	12	566	220	26322	AT2G06050,AT1G72520,AT4G19230,AT5G45340,AT3G48520,AT1G20510,AT1G28380,AT1G29690,AT5G13320,AT3G09830,AT4G31000,AT1G73805	0.00304133	0.0322178	0.0212014
GO:1901000	regulation of response to salt stress	BP	3	35	220	26322	AT1G09950,AT1G48000,AT1G56060	0.00309489	0.032568	0.0857143
GO:0042910	xenobiotic transmembrane transporter activity	MF	4	73	220	26322	AT3G59140,AT2G04050,AT5G52050,AT1G61890	0.00329391	0.0344343	0.0547945
GO:0006351	transcription, DNA-templated	BP	35	2611	220	26322	AT1G28480,AT4G17490,AT4G31800,AT5G47220,AT1G48000,AT2G22760,AT4G23810,AT3G23240,AT5G43650,AT5G52020,AT1G33760,AT4G34410,AT4G34400,AT1G12610,AT2G46400,AT4G31000,AT1G74930,AT5G49520,AT1G10585,AT1G63030,AT1G21910,AT2G38470,AT4G17500,AT2G18050,AT1G19210,AT3G55210,AT1G77640,AT1G28370,AT1G73805,AT5G21960,AT3G46090,AT2G44840,AT2G17040,AT3G19580,AT1G09950	0.00346716	0.0360086	0.0134048
GO:0042631	cellular response to water deprivation	BP	3	37	220	26322	AT1G16370,AT1G79410,AT1G05680	0.00362942	0.0373092	0.0810811
GO:0047893	flavonol 3-O-glucosyltransferase activity	MF	2	11	220	26322	AT4G34135,AT2G15490	0.00363935	0.0373092	0.181818
GO:0071462	cellular response to water stimulus	BP	3	38	220	26322	AT1G16370,AT1G79410,AT1G05680	0.00391648	0.0396387	0.0789474
GO:2000070	regulation of response to water deprivation	BP	3	38	220	26322	AT1G48000,AT2G46400,AT5G52050	0.00391648	0.0396387	0.0789474
GO:0048584	positive regulation of response to stimulus	BP	8	301	220	26322	AT3G09830,AT1G70800,AT5G47220,AT4G12720,AT5G13320,AT5G45110,AT1G73805,AT1G48000	0.00396559	0.03972	0.0265781
GO:2000112	regulation of cellular macromolecule biosynthetic process	BP	36	2731	220	26322	AT1G28480,AT4G17490,AT4G31800,AT5G47220,AT1G48000,AT2G22760,AT4G23810,AT3G23240,AT5G43650,AT5G52020,AT1G33760,AT4G34410,AT4G34400,AT1G12610,AT2G46400,AT4G31000,AT1G74930,AT5G49520,AT1G10585,AT1G63030,AT1G21910,AT2G38470,AT4G17500,AT2G18050,AT1G19210,AT3G55210,AT1G77640,AT1G28370,AT1G73805,AT5G21960,AT3G46090,AT2G44840,AT2G17040,AT4G12720,AT3G08720,AT3G19580	0.0039745	0.03972	0.013182
GO:0051252	regulation of RNA metabolic process	BP	35	2638	220	26322	AT1G28480,AT4G17490,AT4G31800,AT5G47220,AT1G48000,AT2G22760,AT4G23810,AT3G23240,AT5G43650,AT5G52020,AT1G33760,AT4G34410,AT4G34400,AT1G12610,AT2G46400,AT4G31000,AT1G74930,AT5G49520,AT1G10585,AT1G63030,AT1G21910,AT2G38470,AT4G17500,AT2G18050,AT1G19210,AT3G55210,AT1G77640,AT1G28370,AT1G73805,AT5G21960,AT3G46090,AT2G44840,AT2G17040,AT3G19580,AT3G22275	0.00408442	0.0405634	0.0132676
GO:0035690	cellular response to drug	BP	5	127	220	26322	AT1G28480,AT5G13320,AT3G50930,AT1G05680,AT2G33580	0.0043446	0.0406092	0.0393701
GO:0045089	positive regulation of innate immune response	BP	4	78	220	26322	AT3G09830,AT5G47220,AT4G12720,AT5G13320	0.00417945	0.0406092	0.0512821
GO:0052552	modulation by organism of immune response of other organism involved in symbiotic interaction	BP	2	12	220	26322	AT3G09830,AT5G45110	0.00434325	0.0406092	0.166667
GO:0052553	modulation by symbiont of host immune response	BP	2	12	220	26322	AT3G09830,AT5G45110	0.00434325	0.0406092	0.166667
GO:0052555	positive regulation by organism of immune response of other organism involved in symbiotic interaction	BP	2	12	220	26322	AT3G09830,AT5G45110	0.00434325	0.0406092	0.166667
GO:0052556	positive regulation by symbiont of host immune response	BP	2	12	220	26322	AT3G09830,AT5G45110	0.00434325	0.0406092	0.166667
GO:0052564	response to immune response of other organism involved in symbiotic interaction	BP	2	12	220	26322	AT3G09830,AT5G45110	0.00434325	0.0406092	0.166667
GO:0052572	response to host immune response	BP	2	12	220	26322	AT3G09830,AT5G45110	0.00434325	0.0406092	0.166667
GO:0005515	protein binding	MF	84	7816	220	26322	AT5G12030,AT1G61290,AT1G10585,AT4G34390,AT1G59910,AT3G17690,AT1G76040,AT4G31000,AT1G27770,AT1G73805,AT2G22760,AT5G43650,AT1G09170,AT5G45110,AT4G31800,AT1G19180,AT3G50930,AT4G17615,AT3G25250,AT3G59350,AT2G33580,AT5G13220,AT5G66640,AT4G34470,AT2G43120,AT1G56250,AT4G17490,AT4G04490,AT3G17320,AT1G56240,AT5G47220,AT1G48000,AT5G58120,AT2G17830,AT2G29420,AT5G58680,AT3G04220,AT4G23810,AT2G14290,AT5G52020…	0.0041356	0.0406092	0.0107472
GO:0032440	2-alkenal reductase [NAD(P)] activity	MF	2	12	220	26322	AT5G16970,AT5G16980	0.00434325	0.0406092	0.166667
GO:0009408	response to heat	BP	7	244	220	26322	AT1G51670,AT1G21910,AT2G38470,AT1G12610,AT3G08720,AT5G47910,AT5G12030	0.0045841	0.0425973	0.0286885
GO:0052031	modulation by symbiont of host defense response	BP	2	13	220	26322	AT3G09830,AT5G45110	0.00510478	0.0458276	0.153846
GO:0052173	response to defenses of other organism involved in symbiotic interaction	BP	2	13	220	26322	AT3G09830,AT5G45110	0.00510478	0.0458276	0.153846
GO:0052200	response to host defenses	BP	2	13	220	26322	AT3G09830,AT5G45110	0.00510478	0.0458276	0.153846
GO:0052255	modulation by organism of defense response of other organism involved in symbiotic interaction	BP	2	13	220	26322	AT3G09830,AT5G45110	0.00510478	0.0458276	0.153846
GO:0075136	response to host	BP	2	13	220	26322	AT3G09830,AT5G45110	0.00510478	0.0458276	0.153846
GO:0015291	secondary active transmembrane transporter activity	MF	9	381	220	26322	AT3G48850,AT1G66570,AT3G45650,AT5G17860,AT2G04050,AT5G52050,AT1G61890,AT3G45660,AT3G47960	0.00496393	0.0458276	0.023622
GO:0002237	response to molecule of bacterial origin	BP	3	42	220	26322	AT1G73805,AT4G31800,AT3G50930	0.00520093	0.0463677	0.0714286
GO:0016999	antibiotic metabolic process	BP	7	250	220	26322	AT1G28380,AT1G29690,AT5G13320,AT2G39040,AT3G09830,AT4G31000,AT1G73805	0.0052233	0.0463677	0.028
GO:0003677	DNA binding	MF	34	2585	220	26322	AT4G17490,AT5G47220,AT1G48000,AT2G22760,AT4G23810,AT3G23240,AT5G43650,AT5G52020,AT3G19580,AT4G34410,AT1G12610,AT2G46400,AT1G74930,AT5G49520,AT1G21910,AT2G38470,AT4G17500,AT1G19210,AT1G77640,AT1G28370,AT2G44840,AT1G10585,AT1G19025,AT2G18050,AT4G31800,AT4G31000,AT1G09950,AT1G73805,AT1G33760,AT4G34400,AT1G63030,AT3G55210,AT5G21960,AT2G17040	0.00532081	0.046971	0.0131528
GO:0047484	regulation of response to osmotic stress	BP	3	43	220	26322	AT1G09950,AT1G56060,AT1G48000	0.00555696	0.0487846	0.0697674
