# Supplementary material for: Diffusible signal factor primes plant immunity against Xanthomonas campestris pv. campestris (Xcc) via JA signaling in Arabidopsis and Brassica oleracea
Source: Front Cell Infect Microbiol. 2023 Jun 19;13:1203582. doi: 10.3389/fcimb.2023.1203582 (PMC10315614; doi:10.3389/fcimb.2023.1203582)
Supplement: Supplementary Table 5 — DSF_vs_CK.DEG_KEGG_enriched_result. [file Table_5.xlsx]

## Sheet: Sheet1
Supplementary table 5. DSF_vs_CK.DEG_KEGG_enriched_result
ID	Description	Test	TestAll	Ref	RefAll	Pvalue	FDR	richFactor	Gene_id	KEGG_id	URL
ath04626	Plant-pathogen interaction	9	41	204	4969	3.09884e-05	0.000774711	0.0441176	AT3G17690|AT1G76040|AT3G01830|AT3G59350|AT5G42380|AT2G38470|AT5G47910|AT1G76650|AT1G76640	ath:AT3G17690|ath:AT1G76040|ath:AT3G01830|ath:AT3G59350|ath:AT5G42380|ath:AT2G38470|ath:AT5G47910|ath:AT1G76650|ath:AT1G76640	http://www.kegg.jp/kegg-bin/show_pathway?ath04626+ath:AT3G17690+ath:AT1G76040+ath:AT3G01830+ath:AT3G59350+ath:AT5G42380+ath:AT2G38470+ath:AT5G47910+ath:AT1G76650+ath:AT1G76640
ath04075	Plant hormone signal transduction	9	41	288	4969	0.000440159	0.00550199	0.03125	AT5G45110|AT5G47220|AT3G23240|AT1G74950|AT1G17380|AT1G19180|AT5G13320|AT5G13220|AT4G34770	ath:AT5G45110|ath:AT5G47220|ath:AT3G23240|ath:AT1G74950|ath:AT1G17380|ath:AT1G19180|ath:AT5G13320|ath:AT5G13220|ath:AT4G34770	http://www.kegg.jp/kegg-bin/show_pathway?ath04075+ath:AT5G45110+ath:AT5G47220+ath:AT3G23240+ath:AT1G74950+ath:AT1G17380+ath:AT1G19180+ath:AT5G13320+ath:AT5G13220+ath:AT4G34770
ath00592	alpha-Linolenic acid metabolism	3	41	44	4969	0.00546235	0.0455196	0.0681818	AT2G06050|AT1G72520|AT1G20510	ath:AT2G06050|ath:AT1G72520|ath:AT1G20510	http://www.kegg.jp/kegg-bin/show_pathway?ath00592+ath:AT2G06050+ath:AT1G72520+ath:AT1G20510
ath00906	Carotenoid biosynthesis	2	41	29	4969	0.0234311	0.133334	0.0689655	AT4G19230|AT5G45340	ath:AT4G19230|ath:AT5G45340	http://www.kegg.jp/kegg-bin/show_pathway?ath00906+ath:AT4G19230+ath:AT5G45340
ath04016	MAPK signaling pathway - plant	4	41	139	4969	0.0266668	0.133334	0.028777	AT3G25250|AT3G23240|AT2G38470|AT5G47910	ath:AT3G25250|ath:AT3G23240|ath:AT2G38470|ath:AT5G47910	http://www.kegg.jp/kegg-bin/show_pathway?ath04016+ath:AT3G25250+ath:AT3G23240+ath:AT2G38470+ath:AT5G47910
ath00480	Glutathione metabolism	3	41	103	4969	0.0522519	0.217716	0.0291262	AT2G29420|AT1G17180|AT1G17170	ath:AT2G29420|ath:AT1G17180|ath:AT1G17170	http://www.kegg.jp/kegg-bin/show_pathway?ath00480+ath:AT2G29420+ath:AT1G17180+ath:AT1G17170
ath00591	Linoleic acid metabolism	1	41	9	4969	0.0719121	0.256829	0.111111	AT1G72520	ath:AT1G72520	http://www.kegg.jp/kegg-bin/show_pathway?ath00591+ath:AT1G72520
ath00750	Vitamin B6 metabolism	1	41	15	4969	0.117024	0.365699	0.0666667	AT1G73010	ath:AT1G73010	http://www.kegg.jp/kegg-bin/show_pathway?ath00750+ath:AT1G73010
ath00240	Pyrimidine metabolism	1	41	61	4969	0.398602	0.569632	0.0163934	AT1G14240	ath:AT1G14240	http://www.kegg.jp/kegg-bin/show_pathway?ath00240+ath:AT1G14240
ath00330	Arginine and proline metabolism	1	41	54	4969	0.36226	0.569632	0.0185185	AT5G13700	ath:AT5G13700	http://www.kegg.jp/kegg-bin/show_pathway?ath00330+ath:AT5G13700
ath00400	Phenylalanine, tyrosine and tryptophan biosynthesis	1	41	56	4969	0.372856	0.569632	0.0178571	AT5G22630	ath:AT5G22630	http://www.kegg.jp/kegg-bin/show_pathway?ath00400+ath:AT5G22630
ath00410	beta-Alanine metabolism	1	41	47	4969	0.323778	0.569632	0.0212766	AT5G13700	ath:AT5G13700	http://www.kegg.jp/kegg-bin/show_pathway?ath00410+ath:AT5G13700
ath00460	Cyanoamino acid metabolism	1	41	68	4969	0.43292	0.569632	0.0147059	AT1G02850	ath:AT1G02850	http://www.kegg.jp/kegg-bin/show_pathway?ath00460+ath:AT1G02850
ath00500	Starch and sucrose metabolism	2	41	169	4969	0.409126	0.569632	0.0118343	AT1G02850|AT4G22590	ath:AT1G02850|ath:AT4G22590	http://www.kegg.jp/kegg-bin/show_pathway?ath00500+ath:AT1G02850+ath:AT4G22590
ath00561	Glycerolipid metabolism	1	41	66	4969	0.423315	0.569632	0.0151515	AT3G44830	ath:AT3G44830	http://www.kegg.jp/kegg-bin/show_pathway?ath00561+ath:AT3G44830
ath00860	Porphyrin and chlorophyll metabolism	1	41	53	4969	0.356896	0.569632	0.0188679	AT5G26030	ath:AT5G26030	http://www.kegg.jp/kegg-bin/show_pathway?ath00860+ath:AT5G26030
ath00940	Phenylpropanoid biosynthesis	2	41	176	4969	0.429416	0.569632	0.0113636	AT1G02850|AT2G39040	ath:AT1G02850|ath:AT2G39040	http://www.kegg.jp/kegg-bin/show_pathway?ath00940+ath:AT1G02850+ath:AT2G39040
ath04130	SNARE interactions in vesicular transport	1	41	47	4969	0.323778	0.569632	0.0212766	AT1G61290	ath:AT1G61290	http://www.kegg.jp/kegg-bin/show_pathway?ath04130+ath:AT1G61290
ath04144	Endocytosis	2	41	162	4969	0.388518	0.569632	0.0123457	AT4G35985|AT2G19710	ath:AT4G35985|ath:AT2G19710	http://www.kegg.jp/kegg-bin/show_pathway?ath04144+ath:AT4G35985+ath:AT2G19710
ath04141	Protein processing in endoplasmic reticulum	2	41	215	4969	0.53547	0.669337	0.00930233	AT4G34470|AT5G12030	ath:AT4G34470|ath:AT5G12030	http://www.kegg.jp/kegg-bin/show_pathway?ath04141+ath:AT4G34470+ath:AT5G12030
ath00230	Purine metabolism	1	41	101	4969	0.570613	0.679301	0.00990099	AT1G14240	ath:AT1G14240	http://www.kegg.jp/kegg-bin/show_pathway?ath00230+ath:AT1G14240
ath04120	Ubiquitin mediated proteolysis	1	41	155	4969	0.728731	0.828103	0.00645161	AT4G34470	ath:AT4G34470	http://www.kegg.jp/kegg-bin/show_pathway?ath04120+ath:AT4G34470
ath01110	Biosynthesis of secondary metabolites	8	41	1228	4969	0.830237	0.902432	0.00651466	AT2G06050|AT5G26030|AT1G02850|AT5G22630|AT1G72520|AT1G20510|AT2G39040|AT4G22590	ath:AT2G06050|ath:AT5G26030|ath:AT1G02850|ath:AT5G22630|ath:AT1G72520|ath:AT1G20510|ath:AT2G39040|ath:AT4G22590	http://www.kegg.jp/kegg-bin/show_pathway?ath01110+ath:AT2G06050+ath:AT5G26030+ath:AT1G02850+ath:AT5G22630+ath:AT1G72520+ath:AT1G20510+ath:AT2G39040+ath:AT4G22590
ath01100	Metabolic pathways	15	41	2265	4969	0.907316	0.907316	0.00662252	AT2G06050|AT5G26030|AT2G29420|AT1G02850|AT5G22630|AT1G14240|AT5G13700|AT1G72520|AT1G17180|AT1G20510|AT3G44830|AT1G17170|AT2G39040|AT1G73010|AT4G22590	ath:AT2G06050|ath:AT5G26030|ath:AT2G29420|ath:AT1G02850|ath:AT5G22630|ath:AT1G14240|ath:AT5G13700|ath:AT1G72520|ath:AT1G17180|ath:AT1G20510|ath:AT3G44830|ath:AT1G17170|ath:AT2G39040|ath:AT1G73010|ath:AT4G22590	http://www.kegg.jp/kegg-bin/show_pathway?ath01100+ath:AT2G06050+ath:AT5G26030+ath:AT2G29420+ath:AT1G02850+ath:AT5G22630+ath:AT1G14240+ath:AT5G13700+ath:AT1G72520+ath:AT1G17180+ath:AT1G20510+ath:AT3G44830+ath:AT1G17170+ath:AT2G39040+ath:AT1G73010+ath:AT4G22590
ath01230	Biosynthesis of amino acids	1	41	244	4969	0.874188	0.907316	0.00409836	AT5G22630	ath:AT5G22630	http://www.kegg.jp/kegg-bin/show_pathway?ath01230+ath:AT5G22630
