# Supplementary material for: Diffusible signal factor primes plant immunity against Xanthomonas campestris pv. campestris (Xcc) via JA signaling in Arabidopsis and Brassica oleracea
Source: Front Cell Infect Microbiol. 2023 Jun 19;13:1203582. doi: 10.3389/fcimb.2023.1203582 (PMC10315614; doi:10.3389/fcimb.2023.1203582)
Supplement: Supplementary Table 6 — DSF-X_vs_CK-X.DEG_KEGG_enriched_result. [file Table_6.xlsx]

## Sheet: Sheet1
Supplementary table 6. DSF-X_vs_CK-X.DEG_KEGG_enriched_result
ID	Description	Test	TestAll	Ref	RefAll	Pvalue	FDR	richFactor	Gene_id	KEGG_id	URL
ath00591	Linoleic acid metabolism	3	50	9	4969	7.71959e-05	0.00339662	0.333333	AT3G45140|AT1G72520|AT1G17420	ath:AT3G45140|ath:AT1G72520|ath:AT1G17420	http://www.kegg.jp/kegg-bin/show_pathway?ath00591+ath:AT3G45140+ath:AT1G72520+ath:AT1G17420
ath00592	alpha-Linolenic acid metabolism	4	50	44	4969	0.000915895	0.0201497	0.0909091	AT3G45140|AT1G72520|AT1G20510|AT1G17420	ath:AT3G45140|ath:AT1G72520|ath:AT1G20510|ath:AT1G17420	http://www.kegg.jp/kegg-bin/show_pathway?ath00592+ath:AT3G45140+ath:AT1G72520+ath:AT1G20510+ath:AT1G17420
ath04626	Plant-pathogen interaction	7	50	204	4969	0.00394251	0.0578235	0.0343137	AT3G17690|AT1G76040|AT3G01830|AT4G21940|AT5G42380|AT5G19360|AT5G47910	ath:AT3G17690|ath:AT1G76040|ath:AT3G01830|ath:AT4G21940|ath:AT5G42380|ath:AT5G19360|ath:AT5G47910	http://www.kegg.jp/kegg-bin/show_pathway?ath04626+ath:AT3G17690+ath:AT1G76040+ath:AT3G01830+ath:AT4G21940+ath:AT5G42380+ath:AT5G19360+ath:AT5G47910
ath04075	Plant hormone signal transduction	8	50	288	4969	0.00736401	0.0810041	0.0277778	AT5G45110|AT1G17380|AT5G18010|AT1G19180|AT2G40330|AT5G13220|AT5G18050|AT5G18060	ath:AT5G45110|ath:AT1G17380|ath:AT5G18010|ath:AT1G19180|ath:AT2G40330|ath:AT5G13220|ath:AT5G18050|ath:AT5G18060	http://www.kegg.jp/kegg-bin/show_pathway?ath04075+ath:AT5G45110+ath:AT1G17380+ath:AT5G18010+ath:AT1G19180+ath:AT2G40330+ath:AT5G13220+ath:AT5G18050+ath:AT5G18060
ath01110	Biosynthesis of secondary metabolites	20	50	1228	4969	0.0118694	0.10445	0.0162866	AT5G05340|AT4G23590|AT5G26030|AT1G61810|AT5G63770|AT5G65690|AT3G08860|AT4G02280|AT1G61820|AT3G14440|AT4G01950|AT3G45140|AT1G35910|AT1G02400|AT5G64110|AT1G72520|AT1G20510|AT2G39800|AT1G17420|AT4G22590	ath:AT5G05340|ath:AT4G23590|ath:AT5G26030|ath:AT1G61810|ath:AT5G63770|ath:AT5G65690|ath:AT3G08860|ath:AT4G02280|ath:AT1G61820|ath:AT3G14440|ath:AT4G01950|ath:AT3G45140|ath:AT1G35910|ath:AT1G02400|ath:AT5G64110|ath:AT1G72520|ath:AT1G20510|ath:AT2G39800|ath:AT1G17420|ath:AT4G22590	http://www.kegg.jp/kegg-bin/show_pathway?ath01110+ath:AT5G05340+ath:AT4G23590+ath:AT5G26030+ath:AT1G61810+ath:AT5G63770+ath:AT5G65690+ath:AT3G08860+ath:AT4G02280+ath:AT1G61820+ath:AT3G14440+ath:AT4G01950+ath:AT3G45140+ath:AT1G35910+ath:AT1G02400+ath:AT5G64110+ath:AT1G72520+ath:AT1G20510+ath:AT2G39800+ath:AT1G17420+ath:AT4G22590
ath00500	Starch and sucrose metabolism	5	50	169	4969	0.0264382	0.17695	0.0295858	AT1G61810|AT4G02280|AT1G61820|AT1G35910|AT4G22590	ath:AT1G61810|ath:AT4G02280|ath:AT1G61820|ath:AT1G35910|ath:AT4G22590	http://www.kegg.jp/kegg-bin/show_pathway?ath00500+ath:AT1G61810+ath:AT4G02280+ath:AT1G61820+ath:AT1G35910+ath:AT4G22590
ath00561	Glycerolipid metabolism	3	50	66	4969	0.0281511	0.17695	0.0454545	AT5G63770|AT4G01950|AT1G73480	ath:AT5G63770|ath:AT4G01950|ath:AT1G73480	http://www.kegg.jp/kegg-bin/show_pathway?ath00561+ath:AT5G63770+ath:AT4G01950+ath:AT1G73480
ath00906	Carotenoid biosynthesis	2	50	29	4969	0.0338936	0.186415	0.0689655	AT4G19230|AT3G14440	ath:AT4G19230|ath:AT3G14440	http://www.kegg.jp/kegg-bin/show_pathway?ath00906+ath:AT4G19230+ath:AT3G14440
ath04016	MAPK signaling pathway - plant	4	50	139	4969	0.0501086	0.244976	0.028777	AT3G25250|AT2G40330|AT5G47910|AT5G24770	ath:AT3G25250|ath:AT2G40330|ath:AT5G47910|ath:AT5G24770	http://www.kegg.jp/kegg-bin/show_pathway?ath04016+ath:AT3G25250+ath:AT2G40330+ath:AT5G47910+ath:AT5G24770
ath00330	Arginine and proline metabolism	2	50	54	4969	0.102083	0.408331	0.037037	AT5G13700|AT2G39800	ath:AT5G13700|ath:AT2G39800	http://www.kegg.jp/kegg-bin/show_pathway?ath00330+ath:AT5G13700+ath:AT2G39800
ath00940	Phenylpropanoid biosynthesis	4	50	176	4969	0.0995605	0.408331	0.0227273	AT5G05340|AT1G61810|AT1G61820|AT5G64110	ath:AT5G05340|ath:AT1G61810|ath:AT1G61820|ath:AT5G64110	http://www.kegg.jp/kegg-bin/show_pathway?ath00940+ath:AT5G05340+ath:AT1G61810+ath:AT1G61820+ath:AT5G64110
ath00460	Cyanoamino acid metabolism	2	50	68	4969	0.149003	0.504317	0.0294118	AT1G61810|AT1G61820	ath:AT1G61810|ath:AT1G61820	http://www.kegg.jp/kegg-bin/show_pathway?ath00460+ath:AT1G61810+ath:AT1G61820
ath01100	Metabolic pathways	27	50	2265	4969	0.144995	0.504317	0.0119205	AT5G05340|AT4G23590|AT5G26030|AT1G61810|AT5G63770|AT5G65690|AT3G08860|AT2G28210|AT4G02280|AT1G14250|AT1G61820|AT3G14440|AT4G01950|AT3G45140|AT3G27540|AT1G35910|AT5G13700|AT1G56600|AT5G64110|AT1G72520|AT1G20510|AT2G39800|AT1G73480|AT1G17420|AT1G69920|AT1G05650|AT4G22590	ath:AT5G05340|ath:AT4G23590|ath:AT5G26030|ath:AT1G61810|ath:AT5G63770|ath:AT5G65690|ath:AT3G08860|ath:AT2G28210|ath:AT4G02280|ath:AT1G14250|ath:AT1G61820|ath:AT3G14440|ath:AT4G01950|ath:AT3G45140|ath:AT3G27540|ath:AT1G35910|ath:AT5G13700|ath:AT1G56600|ath:AT5G64110|ath:AT1G72520|ath:AT1G20510|ath:AT2G39800|ath:AT1G73480|ath:AT1G17420|ath:AT1G69920|ath:AT1G05650|ath:AT4G22590	http://www.kegg.jp/kegg-bin/show_pathway?ath01100+ath:AT5G05340+ath:AT4G23590+ath:AT5G26030+ath:AT1G61810+ath:AT5G63770+ath:AT5G65690+ath:AT3G08860+ath:AT2G28210+ath:AT4G02280+ath:AT1G14250+ath:AT1G61820+ath:AT3G14440+ath:AT4G01950+ath:AT3G45140+ath:AT3G27540+ath:AT1G35910+ath:AT5G13700+ath:AT1G56600+ath:AT5G64110+ath:AT1G72520+ath:AT1G20510+ath:AT2G39800+ath:AT1G73480+ath:AT1G17420+ath:AT1G69920…
ath00904	Diterpenoid biosynthesis	1	50	22	4969	0.199859	0.586254	0.0454545	AT1G02400	ath:AT1G02400	http://www.kegg.jp/kegg-bin/show_pathway?ath00904+ath:AT1G02400
ath00950	Isoquinoline alkaloid biosynthesis	1	50	22	4969	0.199859	0.586254	0.0454545	AT4G23590	ath:AT4G23590	http://www.kegg.jp/kegg-bin/show_pathway?ath00950+ath:AT4G23590
ath00052	Galactose metabolism	1	50	57	4969	0.439962	0.645278	0.0175439	AT1G56600	ath:AT1G56600	http://www.kegg.jp/kegg-bin/show_pathway?ath00052+ath:AT1G56600
ath00073	Cutin, suberine and wax biosynthesis	1	50	37	4969	0.313098	0.645278	0.027027	AT2G33380	ath:AT2G33380	http://www.kegg.jp/kegg-bin/show_pathway?ath00073+ath:AT2G33380
ath00130	Ubiquinone and other terpenoid-quinone biosynthesis	1	50	39	4969	0.326956	0.645278	0.025641	AT4G23590	ath:AT4G23590	http://www.kegg.jp/kegg-bin/show_pathway?ath00130+ath:AT4G23590
ath00250	Alanine, aspartate and glutamate metabolism	1	50	51	4969	0.404532	0.645278	0.0196078	AT3G08860	ath:AT3G08860	http://www.kegg.jp/kegg-bin/show_pathway?ath00250+ath:AT3G08860
ath00270	Cysteine and methionine metabolism	2	50	120	4969	0.34132	0.645278	0.0166667	AT4G23590|AT3G08860	ath:AT4G23590|ath:AT3G08860	http://www.kegg.jp/kegg-bin/show_pathway?ath00270+ath:AT4G23590+ath:AT3G08860
ath00280	Valine, leucine and isoleucine degradation	1	50	52	4969	0.410586	0.645278	0.0192308	AT3G08860	ath:AT3G08860	http://www.kegg.jp/kegg-bin/show_pathway?ath00280+ath:AT3G08860
ath00350	Tyrosine metabolism	1	50	41	4969	0.34054	0.645278	0.0243902	AT4G23590	ath:AT4G23590	http://www.kegg.jp/kegg-bin/show_pathway?ath00350+ath:AT4G23590
ath00360	Phenylalanine metabolism	1	50	33	4969	0.284537	0.645278	0.030303	AT4G23590	ath:AT4G23590	http://www.kegg.jp/kegg-bin/show_pathway?ath00360+ath:AT4G23590
ath00400	Phenylalanine, tyrosine and tryptophan biosynthesis	1	50	56	4969	0.434204	0.645278	0.0178571	AT4G23590	ath:AT4G23590	http://www.kegg.jp/kegg-bin/show_pathway?ath00400+ath:AT4G23590
ath00410	beta-Alanine metabolism	1	50	47	4969	0.379701	0.645278	0.0212766	AT5G13700	ath:AT5G13700	http://www.kegg.jp/kegg-bin/show_pathway?ath00410+ath:AT5G13700
ath00510	N-Glycan biosynthesis	1	50	46	4969	0.373336	0.645278	0.0217391	AT3G27540	ath:AT3G27540	http://www.kegg.jp/kegg-bin/show_pathway?ath00510+ath:AT3G27540
ath00564	Glycerophospholipid metabolism	2	50	97	4969	0.255247	0.645278	0.0206186	AT5G63770|AT4G01950	ath:AT5G63770|ath:AT4G01950	http://www.kegg.jp/kegg-bin/show_pathway?ath00564+ath:AT5G63770+ath:AT4G01950
ath00860	Porphyrin and chlorophyll metabolism	1	50	53	4969	0.416579	0.645278	0.0188679	AT5G26030	ath:AT5G26030	http://www.kegg.jp/kegg-bin/show_pathway?ath00860+ath:AT5G26030
ath00910	Nitrogen metabolism	1	50	43	4969	0.353855	0.645278	0.0232558	AT2G28210	ath:AT2G28210	http://www.kegg.jp/kegg-bin/show_pathway?ath00910+ath:AT2G28210
ath00960	Tropane, piperidine and pyridine alkaloid biosynthesis	1	50	36	4969	0.306064	0.645278	0.0277778	AT4G23590	ath:AT4G23590	http://www.kegg.jp/kegg-bin/show_pathway?ath00960+ath:AT4G23590
ath00020	Citrate cycle (TCA cycle)	1	50	63	4969	0.473324	0.650821	0.015873	AT5G65690	ath:AT5G65690	http://www.kegg.jp/kegg-bin/show_pathway?ath00020+ath:AT5G65690
ath00240	Pyrimidine metabolism	1	50	61	4969	0.462426	0.650821	0.0163934	AT1G14250	ath:AT1G14250	http://www.kegg.jp/kegg-bin/show_pathway?ath00240+ath:AT1G14250
ath00260	Glycine, serine and threonine metabolism	1	50	70	4969	0.50979	0.659728	0.0142857	AT3G08860	ath:AT3G08860	http://www.kegg.jp/kegg-bin/show_pathway?ath00260+ath:AT3G08860
ath00710	Carbon fixation in photosynthetic organisms	1	50	68	4969	0.499632	0.659728	0.0147059	AT5G65690	ath:AT5G65690	http://www.kegg.jp/kegg-bin/show_pathway?ath00710+ath:AT5G65690
ath04070	Phosphatidylinositol signaling system	1	50	77	4969	0.543778	0.683607	0.012987	AT5G63770	ath:AT5G63770	http://www.kegg.jp/kegg-bin/show_pathway?ath04070+ath:AT5G63770
ath00620	Pyruvate metabolism	1	50	85	4969	0.579799	0.708643	0.0117647	AT5G65690	ath:AT5G65690	http://www.kegg.jp/kegg-bin/show_pathway?ath00620+ath:AT5G65690
ath00040	Pentose and glucuronate interconversions	1	50	107	4969	0.665092	0.731601	0.00934579	AT1G05650	ath:AT1G05650	http://www.kegg.jp/kegg-bin/show_pathway?ath00040+ath:AT1G05650
ath00230	Purine metabolism	1	50	101	4969	0.643678	0.731601	0.00990099	AT1G14250	ath:AT1G14250	http://www.kegg.jp/kegg-bin/show_pathway?ath00230+ath:AT1G14250
ath00480	Glutathione metabolism	1	50	103	4969	0.650961	0.731601	0.00970874	AT1G69920	ath:AT1G69920	http://www.kegg.jp/kegg-bin/show_pathway?ath00480+ath:AT1G69920
ath04141	Protein processing in endoplasmic reticulum	2	50	215	4969	0.644251	0.731601	0.00930233	AT5G59720|AT4G10250	ath:AT5G59720|ath:AT4G10250	http://www.kegg.jp/kegg-bin/show_pathway?ath04141+ath:AT5G59720+ath:AT4G10250
ath00010	Glycolysis / Gluconeogenesis	1	50	119	4969	0.704204	0.755731	0.00840336	AT5G65690	ath:AT5G65690	http://www.kegg.jp/kegg-bin/show_pathway?ath00010+ath:AT5G65690
ath04144	Endocytosis	1	50	162	4969	0.81093	0.849545	0.00617284	AT2G17840	ath:AT2G17840	http://www.kegg.jp/kegg-bin/show_pathway?ath04144+ath:AT2G17840
ath01200	Carbon metabolism	1	50	270	4969	0.939657	0.939657	0.0037037	AT5G65690	ath:AT5G65690	http://www.kegg.jp/kegg-bin/show_pathway?ath01200+ath:AT5G65690
ath01230	Biosynthesis of amino acids	1	50	244	4969	0.920371	0.939657	0.00409836	AT2G39800	ath:AT2G39800	http://www.kegg.jp/kegg-bin/show_pathway?ath01230+ath:AT2G39800
